# Supplementary material for: Network Pharmacology and Molecular Docking of Syzygium nervosum Extracts on Antiproliferative Effect in Prostate Cancer
Source: Int J Mol Sci. 2026 Jul 3;27(13):5977. doi: 10.3390/ijms27135977 (PMC13362457; doi:10.3390/ijms27135977)
Supplement: Supplementary file 1 [file ijms-27-05977-s001.zip]

Archive with 1 entries (1 files):
- ijms-4388383-supplementary.pdf
